# Supplementary material for: Relative contribution of ecological and biological attributes in the fine-grain structure of ant-plant networks
Source: PeerJ. 2020 Feb 28;8:e8314. doi: 10.7717/peerj.8314 (PMC7050545; doi:10.7717/peerj.8314)
Supplement: Appendix S1 [file peerj-08-8314-s001.xlsx]

## Sheet: ANT-PLANT INTERACTION MATRIX
	CamPla	CamMu	CamAt	AztSp	ParLo	TetSpi	CepMin	DorBi	PseGra	MonCy	CamHi	PachVi	ForAna	CreBre	PheSp	SolGe	WasAu	PseEje	PseBru
CorSpi	110	104	0	21	3	0	2	0	10	12	14	2	0	1	0	0	0	0	0
TurUlm	153	2	0	0	19	0	7	0	2	6	0	0	5	0	0	0	0	0	0
CrotIn	61	6	1	1	7	0	1	7	1	0	0	0	4	0	0	0	0	0	0
CedOdo	15	36	2	2	0	8	0	0	2	4	3	3	5	2	3	0	4	0	0
CallAc	20	37	0	3	1	0	2	0	0	3	2	0	0	2	6	0	0	5	0
CaeCri	42	0	15	0	0	0	0	2	4	0	0	0	0	1	0	0	0	0	2
BidPil	1	18	3	0	0	21	1	5	0	0	0	3	0	0	0	0	0	0	0
CanRos	30	0	8	0	1	0	0	4	0	0	0	0	0	0	0	4	0	0	2
CalCae	39	3	0	0	0	2	0	0	4	0	0	0	0	0	0	0	0	1	1
TerCat	0	17	14	0	0	3	0	0	0	0	0	6	0	0	0	0	0	0	0
SenOcc	0	11	4	0	0	15	0	0	0	0	0	0	0	0	0	0	0	0	0
OpuStri	23	1	0	0	4	0	0	0	0	0	0	0	0	1	0	0	0	0	0
HibTill	10	0	4	0	7	0	0	1	0	0	0	0	1	0	0	3	0	0	0
AmphPa	3	0	1	5	0	0	10	0	2	0	0	0	2	0	0	0	0	0	0
IpoPes	8	2	0	0	4	0	0	8	0	0	0	0	0	0	0	0	0	0	0
ConEre	0	18	0	0	0	0	0	0	0	0	0	2	0	1	0	0	0	0	0
FicObt	2	2	0	17	0	0	0	0	0	0	0	0	0	0	0	0	0	0	0
CorGra	8	9	1	0	0	0	0	0	0	0	0	0	0	0	0	0	0	0	0
MacAtr	10	2	0	5	1	0	0	0	0	0	0	0	0	0	0	0	0	0	0
CisRho	7	0	7	0	1	0	0	0	1	0	0	0	0	0	0	0	0	0	0
IpoSp.	3	6	3	0	1	0	1	0	0	0	1	0	0	0	0	0	0	0	1
ManHym	2	0	0	0	0	0	0	0	1	0	0	1	0	0	2	1	4	1	0
TabRos	7	6	0	0	0	0	0	0	0	0	1	0	0	1	0	0	0	0	0
AcaMac	1	4	0	0	0	0	3	0	0	0	0	0	0	3	0	0	0	0	0
TriHav	2	8	0	0	0	0	0	0	0	0	0	0	0	0	0	0	0	0	0
AruDon	2	0	1	0	3	0	0	0	0	0	0	0	0	0	0	0	0	0	0
PetVol	3	0	0	0	0	0	1	0	0	0	0	0	0	0	0	0	0	0	0
ChaCha	2	0	0	0	0	0	0	0	0	0	0	0	2	0	0	0	0	0	0
IreCel	2	0	2	0	0	0	0	0	0	0	0	0	0	0	0	0	0	0	0
CorDen	0	1	0	0	0	2	0	0	0	0	0	0	0	0	0	0	0	0	0
BunLin	1	0	1	0	0	0	0	0	0	0	0	0	0	1	1	0	0	0	0

## Sheet: PLANT ATTRIBUTES
PLANT SPECIES NAME	CODE	ABUNDANCE (% COVER)	EFN DISTRIBUTION	HABITAT STRUCTURE
Cordia spinescens	CorSpi	38.833	D	S
Turnera ulmifolia	TurUlm	6.66	C	O
Crotalaria indica	CrotIn	12.38	C	O
Cedrela odorata	CedOdo	36.143	D	S
Callicarpa acuminata	CallAc	68.797	D	B
Caesalpinia crista	CaeCri	27.15	C	O
Bidens pilosa	BidPil	27.95	C	S
Canavalia rosea	CanRos	76.057	C	O
Calopogonium caeruleum	CalCae	16.85	C	O
Terminalia catappa	TerCat	0.35	C	S
Senna occidentalis	SenOcc	3.717	C	S
Opuntia stricta	OpuStri	64.35	D	O
Hibiscus tiliaceus	HibTill	2.4	C	O
Amphilophium paniculatum	AmphPa	17.55	D	O
Ipomoea pescaprae	IpoPes	49.1	C	O
Conocarpus erectus	ConEre	16.383	C	S
Ficus obtusifolia	FicObt	8.15	C	S
Cornutia grandiflora	CorGra	2.5	D	O
Macroptilium atropurpureum	MacAtr	16.3	C	O
Cissus rhombifolia	CisRho	3.55	C	O
Ipomoea sp.	IpoSp.	12.167	C	S
Mansoa hymenaea	ManHym	16.3	C	S
Tabebuia rosea	TabRos	6.66	D	S
Acacia macracantha	AcaMac	2.75	C	B
Trichilia havanensis	TriHav	28.33	C	S
Arundo donax	AruDon	151.66	C	O
Petrea volubilis	PetVol	74.1	D	B
Chamaecrista chamaecristoides	ChaCha	32.4	C	O
Iresine celosia	IreCel	16.55	C	O
Cordia dentata	CorDen	3.615	D	S
Bunchosia lindeliana	BunLin	1.7	C	S

## Sheet: ANT ATTRIBUTES
ANT SPECIES NAME	CODE	Invasive status	Dominance hierarchy	Head length
Camponotus planatus	CamPla	NO	C	1.198
Camponotus mucronatus	CamMu	NO	C	1.418
Camponotus atriceps	CamAt	NO	C	1.946
Azteca sp. 1	AztSp	NO	A	1.471
Paratrechina longicornis	ParLo	INV	E	0.638
Tetramorium spinosum	TetSpi	INV	E	0.968
Cephalotes minutus	CepMin	NO	D	1.155
Dorymyrmex bicolor	DorBi	NO	A	0.973
Pseudomyrmex gracilis	PseGra	NO	F	1.738
Monomorium cyaneum	MonCy	NO	B	0.482
Camponotus mucronatus hirsutinasus	CamHi	NO	C	1.076
Pachycondyla villosa	PachVi	NO	F	2.88
Forelius analis	ForAna	NO	A	0.631
Crematogaster brevispinosa	CreBre	NO	B	1.031
Pheidole sp.	PheSp	NO	B	0.553
Solenopsis geminata	SolGe	INV	D	0.684
Wassmannia auropunctata	WasAu	INV	D	0.479
Pseudomyrmex ejectus	PseEje	NO	F	0.8
Pseudomyrmex brunneus	PseBru	NO	F	0.768
